# Supplementary material for: Genetic Analysis, Population Structure, and Characterisation of Multidrug-Resistant Klebsiella pneumoniae from the Al-Hofuf Region of Saudi Arabia
Source: Pathogens. 2021 Aug 28;10(9):1097. doi: 10.3390/pathogens10091097 (PMC8468815; doi:10.3390/pathogens10091097)
Supplement: Supplementary file 1 [file pathogens-10-01097-s001.zip › SS Table.xlsx]

## Sheet: Sheet1
SUB9394669 K. pneumoniae. MW832545 https://www.ncbi.nlm.nih.gov/nuccore/MW832545
SUB9394930 K. pneumoniae MW832549 https://www.ncbi.nlm.nih.gov/nuccore/MW832549
SUB9394940 Klebsiella MW832550. https://www.ncbi.nlm.nih.gov/nuccore/MW832550
SUB9394944 Klebsiella MW832551. https://www.ncbi.nlm.nih.gov/nuccore/MW832551
SUB9394948 Klebsiella MW832557 https://www.ncbi.nlm.nih.gov/nuccore/MW832557
SUB9394975 K. pneumoniae. MW832719. https://www.ncbi.nlm.nih.gov/nuccore/MW832719
SUB9394983 K. pneumoniae MW832754. https://www.ncbi.nlm.nih.gov/nuccore/MW832754
SUB9394989 K. pneumoniae MW832830 https://www.ncbi.nlm.nih.gov/nuccore/MW832830
SUB9394994 K. pneumoniae MW832844 https://www.ncbi.nlm.nih.gov/nuccore/MW832844
SUB9395001 Klebsiella MW832864 https://www.ncbi.nlm.nih.gov/nuccore/MW832864
SUB9395009 K. pneumoniae MW832865 https://www.ncbi.nlm.nih.gov/nuccore/MW832865
SUB9395015 K. pneumoniae MW832869 https://www.ncbi.nlm.nih.gov/nuccore/MW832869
SUB9395022 K. pneumoniae MW834322 https://www.ncbi.nlm.nih.gov/nuccore/MW834322
SUB9395034 K. pneumoniae MW834429 https://www.ncbi.nlm.nih.gov/nuccore/MW834429
SUB9395129 K. pneumoniae. MW834593 https://www.ncbi.nlm.nih.gov/nuccore/MW834593
SUB9395121 K. pneumoniae. MW834563 https://www.ncbi.nlm.nih.gov/nuccore/MW834563
SUB9395202 K. pneumoniae. MW834636 https://www.ncbi.nlm.nih.gov/nuccore/MW834636
SUB9395376 K. pneumoniae. MW834640 https://www.ncbi.nlm.nih.gov/nuccore/MW834640
SUB9395388 K. pneumoniae. MW834874 https://www.ncbi.nlm.nih.gov/nuccore/MW834874
SUB9395394 K. pneumoniae. MW835156 https://www.ncbi.nlm.nih.gov/nuccore/MW835156
SUB9395408 K. pneumoniae. MW835173 https://www.ncbi.nlm.nih.gov/nuccore/MW835173
SUB9395412 K. pneumoniae. MW835179 https://www.ncbi.nlm.nih.gov/nuccore/MW835179
SUB9395418 K. pneumoniae. MW835227 https://www.ncbi.nlm.nih.gov/nuccore/MW835227
SUB9395455 K. pneumoniae. MW835343 https://www.ncbi.nlm.nih.gov/nuccore/MW835343
SUB9395445 K. pneumoniae. MW835344 https://www.ncbi.nlm.nih.gov/nuccore/MW835344
SUB9399750 K. pneumoniae. MW843597 https://www.ncbi.nlm.nih.gov/nuccore/MW843597
SUB9399868 K. pneumoniae. MW843606. https://www.ncbi.nlm.nih.gov/nuccore/MW843606
SUB9400094 K. pneumoniae. MW843607 https://www.ncbi.nlm.nih.gov/nuccore/MW843607
SUB9400271 K. pneumoniae. MW843609 https://www.ncbi.nlm.nih.gov/nuccore/MW843609
SUB9400414 K. pneumoniae. MW843630 https://www.ncbi.nlm.nih.gov/nuccore/MW843630
